# Supplementary material for: Exclusive and Dual Cigarette and Hookah Smoking Is Associated with Adverse Perinatal Outcomes among Pregnant Women in Cairo, Egypt
Source: Int J Environ Res Public Health. 2021 Dec 9;18(24):12974. doi: 10.3390/ijerph182412974 (PMC8701206; doi:10.3390/ijerph182412974)
Supplement: Supplementary file 1 [file ijerph-18-12974-s001.zip]

Archive with 1 entries (1 files):
- ijerph-1388318-supplementary.pdf
